# Supplementary material for: In silico Pathway Activation Network Decomposition Analysis (iPANDA) as a method for biomarker development
Source: Nat Commun. 2016 Nov 16;7:13427. doi: 10.1038/ncomms13427 (PMC5116087; doi:10.1038/ncomms13427)
Supplement: Supplementary Data 1 — Random forest performance by series. Prediction models performance metrics are calculated separately for each GEO series in validation set including TP - the number of responders samples identified as responders, FP - the number of responders identified as nonresponders, FN - the number of non-responders identified as responders, TN - the number of nonresponders identified as non-responders, MCC -Matthews correlation coefficient, ACC - accuracy, TRP - sensitivity, SPC - specificity. [file ncomms13427-s2.xlsx]

## Sheet: RF_results_by_series
	Supplementary Data 1: Random forest performance by series.
	Table1													Table2
	Endpoint	Method	Case series	Normal	TP	FP	FN	TN	MCC	ACC	TPR	SPC		Endpoint	Method	Case series	Normal	TP	FP	FN	TN	MCC	ACC	TPR	SPC
	ERN_HER2N	DART	GSE32646	GSE42568	0	0	10	16	NA	0.615385	0	1		ERN_HER2N	logDFC	GSE32646	GSE42568	5	0	5	16	0.617213	0.807692	0.5	1
	ERN_HER2N	DART	GSE41998	GSE10797	0	0	28	44	NA	0.611111	0	1		ERN_HER2N	logDFC	GSE41998	GSE10797	7	1	21	43	0.352548	0.694444	0.25	0.977273
	ERN_HER2N	DART	GSE50948	GSE42568	0	0	6	11	NA	0.647059	0	1		ERN_HER2N	logDFC	GSE50948	GSE42568	1	0	5	11	0.338502	0.705882	0.166667	1
	ERN_HER2P	DART	GSE32646	GSE42568	8	4	1	5	0.471405	0.722222	0.888889	0.555556		ERN_HER2P	logDFC	GSE32646	GSE42568	9	3	0	6	0.707107	0.833333	1	0.666667
	ERN_HER2P	DART	GSE50948	GSE42568	9	30	0	0	NA	0.230769	1	0		ERN_HER2P	logDFC	GSE50948	GSE42568	9	20	0	10	0.321634	0.487179	1	0.333333
	all cancer types	DART	GSE22513	GSE42568	0	0	8	20	NA	0.714286	0	1		all cancer types	logDFC	GSE22513	GSE42568	2	0	6	20	0.438529	0.785714	0.25	1
	all cancer types	DART	GSE32646	GSE42568	3	4	21	71	0.119815	0.747475	0.125	0.946667		all cancer types	logDFC	GSE32646	GSE42568	4	4	20	71	0.178208	0.757576	0.166667	0.946667
	all cancer types	DART	GSE41998	GSE10797	1	0	32	83	0.147888	0.724138	0.030303	1		all cancer types	logDFC	GSE41998	GSE10797	9	5	24	78	0.294281	0.75	0.272727	0.939759
	all cancer types	DART	GSE50948	GSE42568	0	0	15	41	NA	0.732143	0	1		all cancer types	logDFC	GSE50948	GSE42568	1	0	14	41	0.222928	0.75	0.0666667	1
	ERN_HER2N	GSEA	GSE32646	GSE42568	2	0	8	16	0.365148	0.692308	0.2	1		ERN_HER2N	logDGE	GSE32646	GSE42568	4	1	6	15	0.416619	0.730769	0.4	0.9375
	ERN_HER2N	GSEA	GSE41998	GSE10797	2	0	26	44	0.211891	0.638889	0.0714286	1		ERN_HER2N	logDGE	GSE41998	GSE10797	3	0	25	44	0.261387	0.652778	0.107143	1
	ERN_HER2N	GSEA	GSE50948	GSE42568	1	0	5	11	0.338502	0.705882	0.166667	1		ERN_HER2N	logDGE	GSE50948	GSE42568	1	0	5	11	0.338502	0.705882	0.166667	1
	ERN_HER2P	GSEA	GSE32646	GSE42568	9	4	0	5	0.620174	0.777778	1	0.555556		ERN_HER2P	logDGE	GSE32646	GSE42568	9	1	0	8	0.894427	0.944444	1	0.888889
	ERN_HER2P	GSEA	GSE50948	GSE42568	7	14	2	16	0.262937	0.589744	0.777778	0.533333		ERN_HER2P	logDGE	GSE50948	GSE42568	9	20	0	10	0.321634	0.487179	1	0.333333
	all cancer types	GSEA	GSE22513	GSE42568	0	0	8	20	NA	0.714286	0	1		all cancer types	logDGE	GSE22513	GSE42568	3	0	5	20	0.547723	0.821429	0.375	1
	all cancer types	GSEA	GSE32646	GSE42568	4	3	20	72	0.211766	0.767677	0.166667	0.96		all cancer types	logDGE	GSE32646	GSE42568	5	5	19	70	0.201469	0.757576	0.208333	0.933333
	all cancer types	GSEA	GSE41998	GSE10797	2	1	31	82	0.138024	0.724138	0.0606061	0.987952		all cancer types	logDGE	GSE41998	GSE10797	8	7	25	76	0.212562	0.724138	0.242424	0.915663
	all cancer types	GSEA	GSE50948	GSE42568	1	1	14	40	0.100884	0.732143	0.0666667	0.97561		all cancer types	logDGE	GSE50948	GSE42568	0	0	15	41	NA	0.732143	0	1
	ERN_HER2N	PLAGE	GSE32646	GSE42568	4	1	6	15	0.416619	0.730769	0.4	0.9375		ERN_HER2N	logFC	GSE32646	GSE42568	3	0	7	16	0.456832	0.730769	0.3	1
	ERN_HER2N	PLAGE	GSE41998	GSE10797	3	3	25	41	0.0687208	0.611111	0.107143	0.931818		ERN_HER2N	logFC	GSE41998	GSE10797	5	0	23	44	0.342448	0.680556	0.178571	1
	ERN_HER2N	PLAGE	GSE50948	GSE42568	2	0	4	11	0.494413	0.764706	0.333333	1		ERN_HER2N	logFC	GSE50948	GSE42568	1	0	5	11	0.338502	0.705882	0.166667	1
	ERN_HER2P	PLAGE	GSE32646	GSE42568	8	4	1	5	0.471405	0.722222	0.888889	0.555556		ERN_HER2P	logFC	GSE32646	GSE42568	9	2	0	7	0.797724	0.888889	1	0.777778
	ERN_HER2P	PLAGE	GSE50948	GSE42568	7	13	2	17	0.290342	0.615385	0.777778	0.566667		ERN_HER2P	logFC	GSE50948	GSE42568	9	21	0	9	0.3	0.461538	1	0.3
	all cancer types	PLAGE	GSE22513	GSE42568	2	1	6	19	0.292119	0.75	0.25	0.95		all cancer types	logFC	GSE22513	GSE42568	2	0	6	20	0.438529	0.785714	0.25	1
	all cancer types	PLAGE	GSE32646	GSE42568	4	4	20	71	0.178208	0.757576	0.166667	0.946667		all cancer types	logFC	GSE32646	GSE42568	5	3	19	72	0.264692	0.777778	0.208333	0.96
	all cancer types	PLAGE	GSE41998	GSE10797	6	4	27	79	0.214799	0.732759	0.181818	0.951807		all cancer types	logFC	GSE41998	GSE10797	10	9	23	74	0.237229	0.724138	0.30303	0.891566
	all cancer types	PLAGE	GSE50948	GSE42568	1	1	14	40	0.100884	0.732143	0.0666667	0.97561		all cancer types	logFC	GSE50948	GSE42568	1	0	14	41	0.222928	0.75	0.0666667	1
	ERN_HER2N	SPIA	GSE32646	GSE42568	5	0	5	16	0.617213	0.807692	0.5	1		ERN_HER2N	logGE	GSE32646	GSE42568	3	0	7	16	0.456832	0.730769	0.3	1
	ERN_HER2N	SPIA	GSE41998	GSE10797	7	2	21	42	0.301511	0.680556	0.25	0.954545		ERN_HER2N	logGE	GSE41998	GSE10797	2	0	26	44	0.211891	0.638889	0.0714286	1
	ERN_HER2N	SPIA	GSE50948	GSE42568	1	0	5	11	0.338502	0.705882	0.166667	1		ERN_HER2N	logGE	GSE50948	GSE42568	1	0	5	11	0.338502	0.705882	0.166667	1
	ERN_HER2P	SPIA	GSE32646	GSE42568	9	3	0	6	0.707107	0.833333	1	0.666667		ERN_HER2P	logGE	GSE32646	GSE42568	9	2	0	7	0.797724	0.888889	1	0.777778
	ERN_HER2P	SPIA	GSE50948	GSE42568	9	18	0	12	0.365148	0.538462	1	0.4		ERN_HER2P	logGE	GSE50948	GSE42568	9	20	0	10	0.321634	0.487179	1	0.333333
	all cancer types	SPIA	GSE22513	GSE42568	0	0	8	20	NA	0.714286	0	1		all cancer types	logGE	GSE22513	GSE42568	3	0	5	20	0.547723	0.821429	0.375	1
	all cancer types	SPIA	GSE32646	GSE42568	2	3	22	72	0.0848026	0.747475	0.0833333	0.96		all cancer types	logGE	GSE32646	GSE42568	5	6	19	69	0.175	0.747475	0.208333	0.92
	all cancer types	SPIA	GSE41998	GSE10797	4	5	29	78	0.102827	0.706897	0.121212	0.939759		all cancer types	logGE	GSE41998	GSE10797	8	8	25	75	0.191075	0.715517	0.242424	0.903614
	all cancer types	SPIA	GSE50948	GSE42568	4	1	11	40	0.376252	0.785714	0.266667	0.97561		all cancer types	logGE	GSE50948	GSE42568	0	0	15	41	NA	0.732143	0	1
	ERN_HER2N	ssGSEA	GSE32646	GSE42568	4	1	6	15	0.416619	0.730769	0.4	0.9375		ERN HER2N	iPanda	GSE32646	GSE42568	6	0	4	16	0.69282	0.846154	0.6	1
	ERN_HER2N	ssGSEA	GSE41998	GSE10797	7	1	21	43	0.352548	0.694444	0.25	0.977273		ERN HER2N	iPanda	GSE41998	GSE10797	13	3	15	41	0.464473	0.75	0.464286	0.931818
	ERN_HER2N	ssGSEA	GSE50948	GSE42568	2	0	4	11	0.494413	0.764706	0.333333	1		ERN HER2N	iPanda	GSE50948	GSE42568	5	2	1	9	0.632627	0.823529	0.833333	0.818182
	ERN_HER2P	ssGSEA	GSE32646	GSE42568	8	5	1	4	0.372104	0.666667	0.888889	0.444444		ERN HER2P	iPanda	GSE32646	GSE42568	7	0	2	9	0.797724	0.888889	0.777778	1
	ERN_HER2P	ssGSEA	GSE50948	GSE42568	9	18	0	12	0.365148	0.538462	1	0.4		ERN HER2P	iPanda	GSE50948	GSE42568	7	2	2	28	0.711111	0.897436	0.777778	0.933333
	all cancer types	ssGSEA	GSE22513	GSE42568	2	0	6	20	0.438529	0.785714	0.25	1		all cancer types	iPanda	GSE22513	GSE42568	8	0	0	20	1	1	1	1
	all cancer types	ssGSEA	GSE32646	GSE42568	0	5	24	70	-0.130466	0.707071	0	0.933333		all cancer types	iPanda	GSE32646	GSE42568	11	13	13	62	0.285	0.737374	0.458333	0.826667
	all cancer types	ssGSEA	GSE41998	GSE10797	8	13	25	70	0.100531	0.672414	0.242424	0.843373		all cancer types	iPanda	GSE41998	GSE10797	14	15	19	68	0.25373	0.706897	0.424242	0.819277
	all cancer types	ssGSEA	GSE50948	GSE42568	3	0	12	41	0.393341	0.785714	0.2	1		all cancer types	iPanda	GSE50948	GSE42568	12	4	3	37	0.688583	0.875	0.8	0.902439
